# Supplementary material for: The thickness of the crystal mush on the floor of the Bushveld magma chamber
Source: Contrib Mineral Petrol. 2017 Nov 16;172(11):102. doi: 10.1007/s00410-017-1423-4 (PMC6959381; doi:10.1007/s00410-017-1423-4)
Supplement: Supplementary file 1 — Supplementary material 1 (XLS 88 kb) [file 410_2017_1423_MOESM1_ESM.xls]

## Sheet: clinopyroxene-in
Lonplats Core SL12
all sample numbers should have prefix SL12
sample	1305.39	1335.93	1366.39	1373.6	1377.15	1379.2	1379.7	1380.5	1380.92	1388.49	1395.77	1425.55	1432.95	1529.8	1557.9
median	96.5	98	95	95.5	94.5	96	84	86.5	85	86	85.5	84	94.5	82.5	87.5
uncertainty	± 4	± 3	± 2.5	± 2.5	± 2	± 2.5	± 4	± 3.5	± 4	± 4	± 3	± 3	± 3	± 3.5	± 4
	79	72	57	75	60	45	40	69	60	67	67	47	70	55	62
	82	79	73	83	67	75	45	70	66	76	73	57	73	62	72
	85	85	75	84	74	80	64	72	68	76	76	65	75	69	76
	85	86	75	86	78	81	71	73	76	77	76	66	80	71	76
	87	87	81	86	79	82	77	75	77	79	80	68	82	74	76
	88	88	85	86	84	84	77	76	78	81	80	75	89	75	80
	89	90	87	86	85	85	78	77	78	82	80	78	90	75	80
	90	91	87	87	86	85	78	78	78	83	80	79	90	76	81
	90	92	88	87	87	86	80	78	80	83	81	79	92	78	83
	92	93	89	87	88	87	80	80	81	83	82	81	92	78	84
	94	95	89	88	88	88	80	81	81	84	83	83	93	79	85
	94	95	90	88	88	89	81	81	81	85	83	83	94	81	85
	95	96	93	90	89	89	81	81	81	85	83	83	94	81	86
	96	97	93	90	89	90	83	81	82	85	85	84	94	82	87
	96	98	93	91	90	90	84	82	82	86	85	84	94	82	87
	97	98	93	92	90	90	84	82	83	86	86	84	95	83	88
	97	98	94	92	92	92	85	82	83	87	86	84	95	84	89
	99	99	94	93	92	93	87	83	83	88	87	85	97	85	92
	99	100	95	94	92	94	87	83	84	89	87	86	97	85	93
	100	100	95	94	92	94	87	83	85	90	88	87	97	86	93
	100	100	95	94	92	94	88	84	85	91	89	87	98	86	93
	101	100	95	94	93	94	89	85	85	93	90	88	99	86	95
	102	101	96	95	93	95	92	85	85	94	91	88	100	87	96
	102	103	96	95	94	96	92	86	87	95	92	89	103	88	98
	103	104	97	95	94	96	93	86	88	95	92	90	104	89	98
	107	106	98	96	95	96	97	87	88	98	92	93	105	94	100
	108	107	98	97	95	96	100	87	91	99	92	94	105	95	105
	109	109	99	97	95	96	107	88	92	101	97	95	108	97	105
	111	110	100	97	95	96	120	88	93	103	105	98	108	99	107
	112	114	100	98	96	96	123	88	95	106	116	103	113	101	110
			100	98	96	97		89	95
			102	98	96	97		89	97
			103	98	96	98		90	98
			103	99	96	98		90	100
			105	99	97	98		90	104
			105	100	97	99		93	105
			106	101	98	100		93	107
			109	103	98	100		94	110
			112	104	98	100		94	111
			112	106	98	100		94	121
				107	99	101		95
				107	99	103		96
				108	100	106		96
				109	100	107		97
				110	102	108		100
				110	102	109		100
				110	106	109		101
				114	111	112		107
				115	112	115		116
				125	113	120		116

## Sheet: magnetite-in
Bierkraal Core BK2
sample	2W177.5	2W196	2W199	2W200	2W200.5	2W201	2W211	2W225
median	91.5	89.5	91	91	87	85	84	85
uncertainty	± 3	± 3	± 2.5	±2.5	± 3	± 2	± 2	± 1.5
	67	55	62	74	60	71	59	42
	74	55	64	74	67	72	65	63
	76	67	71	75	68	72	73	65
	80	69	73	83	78	75	76	66
	83	71	79	84	78	76	78	68
	84	72	80	85	80	77	78	68
	85	75	83	86	82	78	80	75
	85	81	85	86	82	80	80	78
	86	82	85	86	82	81	81	79
	86	83	85	88	82	81	82	79
	87	83	85	88	82	82	82	79
	87	84	86	89	83	82	82	80
	88	85	87	90	84	83	82	80
	88	85	87	90	85	83	83	80
	89	86	87	91	85	83	83	81
	90	86	88	91	85	83	84	82
	90	86	88	91	86	84	84	82
	90	87	88	92	86	84	84	82
	90	87	89	92	87	84	84	82
	91	87	89	93	87	84	84	82
	91	88	89	93	87	84	84	83
	91	89	90	93	87	84	85	84
	91	89	90	94	88	84	86	84
	91	89	91	96	88	85	86	84
	91	89	91	96	89	85	87	84
	92	90	91	98	91	85	87	85
	92	91	91	102	93	86	90	85
	94	91	91	104	93	86	92	85
	94	91	92	104	93	86	92	85
	94	92	92	106	95	86	92	85
	94	92	92		95	87	94	85
	96	93	93		96	88	96	85
	97	94	93		99	88	101	85
	97	94	93		102	88	104	85
	98	94	94		103	89	105	86
	98	94	94		105	90	106	86
	98	95	95		105	90	106	86
	98	95	96		107	90	110	86
	98	95	97		110	90	120	87
	98	96	98		112	92	130	87
	99	96	98			93		88
	99	96	98			95		88
	99	98	99			95		88
	99	98	103			96		88
	100	104	105			97		88
	104	108	105			105		90
	105	110	106			106		90
	106	112	107			109		90
	110	116	108			120		92
	110	130	120			130		92
								93
								94
								94
								96
								96
								97
								97
								99
								101
								101
								104
								107

## Sheet: apatite-in
Bierkraal Core BK1
sample	1W1543.96	1W1544.6	1W1545.14	1W1545.97	1W1546.35	1W1546.8	1W1548.5	1W1549.3	1W1550.7	1W1572	1W1573.5	1W1574.5	1W1575.0	1W1575.54	1W1578.0	1W1583.4
median	90	90.5	90	90	93	96	96	95.5	96.5	95.5	95.5	95.5	94	90	90	91
error	± 2	± 3	± 3	± 3	± 3	± 2	± 3	± 2	± 2	± 2	± 2	± 2	± 2	± 3	± 3	± 2
	115	65	80	80	75	85	76	73	74	73	70	80	55	111	65	64
	55	67	81	81	79	86	85	79	76	82	70	80	73	108	68	76
	71	77	81	83	82	87	86	79	83	83	84	85	78	105	69	78
	76	79	82	84	83	89	88	80	83	83	85	86	80	101	71	79
	77	79	83	84	84	89	89	82	83	83	85	87	80	99	76	80
	77	82	83	84	84	90	90	84	83	85	85	87	81	99	78	80
	78	82	84	86	85	91	90	85	85	85	86	87	82	99	79	81
	80	82	84	87	85	92	91	85	86	86	86	88	83	99	81	83
	83	82	84	87	87	92	92	86	87	86	86	89	84	96	81	84
	85	82	84	87	87	92	92	87	88	87	87	90	84	96	82	85
	85	83	85	88	87	94	92	87	88	88	88	90	84	96	83	85
	85	84	85	89	88	94	92	88	88	89	89	91	85	94	84	85
	85	85	85	89	89	94	92	90	89	90	89	91	85	94	84	86
	86	85	87	90	89	94	92	92	91	90	90	92	87	94	84	86
	87	87	88	90	89	95	93	93	93	91	90	92	88	93	85	86
	87	87	88	90	90	95	94	93	93	93	90	93	88	93	85	87
	88	88	88	90	91	95	95	93	93	93	92	93	90	93	85	87
	88	88	89	91	91	95	95	93	93	94	92	93	92	92	86	88
	89	88	89	91	91	95	95	94	93	94	94	93	92	92	88	88
	89	89	90	92	92	96	96	94	93	95	94	94	93	92	89	89
	89	89	90	92	92	96	96	94	94	95	94	95	93	91	89	89
	90	90	91	92	92	96	97	94	94	95	95	95	93	91	89	90
	90	90	91	94	92	96	97	95	95	95	95	95	93	91	90	90
	90	90	92	94	92	97	97	95	95	95	95	95	94	91	90	90
	90	90	92	95	93	98	97	95	95	95	95	95	94	90	90	91
	90	91	93	97	93	98	97	96	95	96	96	96	94	90	90	91
	91	91	94	98	93	98	98	96	96	96	96	96	94	90	91	91
	91	92	95	101	93	98	98	97	96	97	96	96	94	90	91	92
	92	92	95	102	94	100	98	97	96	97	96	96	94	88	92	92
	92	92	96	102	95	100	98	97	96	98	97	97	94	88	92	92
	92	94	96		96	101	99	98	97	98	97	97	94	87	92	92
	93	94	97		97	101	99	98	97	98	98	97	95	87	93	92
	93	94	98		97	102	100	98	97	98	99	98	95	86	94	92
	93	95	99		97	102	100	98	98	99	99	99	96	86	94	92
	93	95	100		97	105	100	98	98	100	100	99	96	85	94	92
	94	96	103		98	109	101	98	98	100	100	100	97	85	95	93
	95	96	108		101	109	105	99	98	100	100	100	97	84	95	94
	95	97	114		101	112	106	101	98	100	101	101	97	83	95	94
	95	97	120		102	123	112	101	98	100	101	102	98	80	95	94
	96	97	120		102	130	123	101	98	100	102	102	100	80	96	96
	97	98			102			102	99	102	103	102	100	80	97	96
	97	99			103			103	99	103	103	103	101	79	97	96
	97	100			104			103	99	103	105	103	102	79	98	98
	98	100			104			104	99	104	105	103	103	79	99	99
	99	105			104			105	100	104	108	105	104	78	101	101
	99	108			105			105	100	104	110	106	104	77	104	101
	100	109			105			107	100	104	114	107	104	77	104	106
	102	110			108			108	100	105	116	111	105	67	105	107
	107	117			110			109	101	108	123	113	105	66	116	107
	110	120			125			112	101	112	139	117	110	59	128	115
									101
									102
									103
									105
									105
									106
									109
									110
									116
									120
